# Supplementary material for: Distinct Exosomal miRNA Profiles from BALF and Lung Tissue of COPD and IPF Patients
Source: Int J Mol Sci. 2021 Oct 31;22(21):11830. doi: 10.3390/ijms222111830 (PMC8584050; doi:10.3390/ijms222111830)
Supplement: Supplementary file 1 [file ijms-22-11830-s001.zip]

Archive with 1 entries (1 files):
- ijms-1374816-supplementary.pdf
